# Supplementary material for: MHC-related protein 1–restricted recognition of cancer via a semi-invariant TCR-α chain
Source: J Clin Invest. 2025 Jan 2;135(1):e181895. doi: 10.1172/JCI181895 (PMC11684821; doi:10.1172/JCI181895)
Supplement: Supporting data values [file jci-135-181895-s066.xlsx]

## Sheet: Figure 1B
	Donor	C1R WT	C1R +MR1*01	MM909.24 -/-	MM909.24 WT	MM909.24 -/- +MR1*01		Alone
	X	4.01	6.75	0.068	0.071	2.12		0.14
	Y	9.12	16.7	0.64	0.55	12.3		0.45
	Z	0.93	1.7	0.12	0.075	0.72		0.13
		CD107a+ TNF+

## Sheet: Figure 1C
	MM909.24 -/- +MR1*01 enriched*
		X	Y	Z	Donors
	C1R WT	48.3	47	33
	C1R +MR1*01	52.4	69.6	65.5
	MM909.24 -/-	2.16	1.31	3.79
	MM909.24 WT	2.92	10.1	9.66
	MM909.24 -/- +MR1*01	9.25	42.3	43.4
	MM909.24 WT enriched**
		X	Y	Z	Donors
	C1R WT	30	35.1	30.1
	C1R +MR1*01	36.3	56.3	43.5
	MM909.24 -/-	11.2	2.78	4.62
	MM909.24 WT	20.3	22.8	15.8
	MM909.24 -/- +MR1*01	16.1	26.5	19.8
	CD107a/TNF+
	T-cells alone (not on graph)	X	Y	Z	Donors
	MR1*01 overexpressed*	0.0052	0.0189	0.0067
	WT**	0.0189	0.0133	0.0075

## Sheet: Figure 2A
		MC.27.759S				MC.7.7G5
	A549 WT	98.84	98.7	98.73	99.14	99.59	99.43	99.36	99.32
	A549 KO	-7.87	-4.3	-2.24	-9.9	-3.57	1.31	-4.71	1.9
	A549 KO +MR1*01	94.05	93.78	91.78	94.56	99.07	98.81	98.39	98.83
	FM72	97.87	96.31	97.3	98.14	98.93	99.02	98.77	98.42
	FM74	97.68	98.02	97.84	97.81	97.25	97.8	98.18	98.13
	RD-ES	97.46	97.94	98.09	98.02	99.33	99.1	99.12	98.23
	K-562	96.12	96.5	96.26	95.55	68.27	76.56	74.85	72.02
	MDA-MB-231	89.52	94.18	87.85	87.79	89.84	96.33	97.13	96.76
	ES-5838	82.22	84.71	85.11	90.34	96.69	97.64	97.7	97.32
	SiHa	38.51	50.61	32.36	39.85	82.05	85.12	89.57	82.64
		% killing

## Sheet: Figure 2E
	Displayed	No CD8			CD8aa			CD8ab
	MC.27.759S + MEL624	1.12567	1.12567	0.94167	5.51868	4.99768	5.05168	6.10434	6.93134	6.52734
	MC.27.759S + ES-5838	2.09867	2.27567	1.90167	14.4467	15.6887	12.1667	11.4993	12.1543	12.4103
	MC.7.G5 + ACHN	2.46534	2.38834	2.19034	6.59467	6.37267	6.17467	6.795	6.626	6.786
	MC.7.G5 + RD-ES	0.121007	0.181007	0.204007	8.40367	8.34967	7.99667	8.04767	8.26067	8.18267
	Alone values (subtracted)
	MC.27.759S alone	3.832	3.786	3.778	4.093	4.155	3.961	7.113	7.642	8.106
	MC.7.G5 alone	2.104	1.948	2.015	5.517	6.127	5.653	4.144	4.666	4.665
	TCR stimulation (not plotted)
	MC.27.759S + CD3/CD28 Dynabeads	52.7743	52.4973	51.9293	141.847	142.965	145.861	130.76	138.965	131.771
	MC.7.G5 + CD3/CD28 Dynabeads	75.1347	75.3687	74.3927	126.088	123.171	125.722	142.9	133.749	138.007
	Untransdcued Jurkat values subtrated
	CD69 MFI (x103)
					UT NO CD8 1	UT NO CD8 2	UT NO CD8 3	UT CD8 AA 1	UT CD8 AA 2	UT CD8 AA 3	UT CD8 AB 1	UT CD8 AB 2	UT CD8 AB 3	AF7 NO CD8 1	AF7 NO CD8 2	AF7 NO CD8 3	AF7 CD8 AA 1	AF7 CD8 AA 2	AF8 CD8 AA 3	AF7 CD8 AB 1	AF7 CD8 AB 2	AF7 CD8 AB3
				ALONE	609	574	515	809	804	758	1263	1649	1470	3182	3001	3177	2622	3331	3781	5333	6311	6596
				PMA	197791	188529	175150	146920	134289	141331	122987	129854	124367	173130	170895	165287	179331	169843	169015	159268	162534	158110
				BEADS	895	813	784	1475	1417	2081	1869	3479	3652	93720	111136	116421	171072	133298	119154	106358	105300	110271
				A549 WT	1271	1305	1282	1943	1951	1914	3068	3181	3298	3581	3526	3320	11045	11214	10922	18176	19006	17886
				A549 WT + SMEG	1233	1230	1229	1797	1895	1898	3092	3186	3404	119154	118465	119005	157724	153115	148562	139061	138787	137134
				A549 MR1 KO	1168	1222	1229	1811	1816	1852	2983	2973	3135	3658	3819	3578	3359	3483	3465	6476	5853	6586
				A549 MR1 KO + SMEG	1244	1315	1284	1805	1749	1542	2846	2735	3113	3583	3617	3630	3257	3319	3297	6572	6269	6879
					566			790.333			1460.67			3120			3244.67			6080
					187157	186591		140847	140056		125736	124275		170010	167775	162167	176086	166598	165770	153188	156454	152030
					830.667	264.667		1657.67	867.337		3000	1539.33		90600	108016	113301	167827	130053	115909	100278	99220	104191
					1286	720		1936	1145.67		3182.33	1721.66		461	406	200	7800.33	7969.33	7677.33	12096	12926	11806
					1230.67	664.667		1863.33	1073		3227.33	1766.66		116034	115345	115885	154479	149870	145317	132981	132707	131054
					1206.33	640.333		1826.33	1036		3030.33	1569.66		538	699	458	114.33	238.33	220.33	396	-227	506
					1281	715		1698.67	908.337		2898	1437.33		463	497	510	12.33	74.33	52.33	492	189	799
														-259	-314	-520	6654.66	6823.66	6531.66	10374.3	11204.3	10084.3
														115369	114680	115220	153406	148797	144244	131214	130940	129287
														-102.333	58.6667	-182.333	-921.673	-797.673	-815.673	-1173.66	-1796.66	-1063.66
														-252	-218	-205	-896.007	-834.007	-856.007	-945.33	-1248.33	-638.33

## Sheet: Figure 2F
	Displayed	No CD8			CD8aa			CD8ab			Assay 1
	A-F7 +C1R	8.852	8.599	8.92	13.354	13.296	13.369	19.864	20.476	21.646
	A-F7 + C1R + 5-A-RU	304.074	295.1	297.424	331.826	325.206	322.609	310.015	310.093	321.02
	Alone values (subtracted)
	A-F7 alone	2.347	2.528	2.424	4.637	5.994	6.67	14.113	8.837	11.689
	TCR stimulation (not plotted)
	A-F7 + CD3/CD28 Dynabeads	67.281	66.134	66.536	137.748	139.69	127.794	122.405	124.099	122.023
	Untransdcued Jurkat values subtrated
	CD69 MFI (x103)
	Displayed	No CD8			CD8aa			CD8ab			Assay 2
	A-F7 + A549 KO	-0.10233	0.05867	-0.18233	-0.92167	-0.7977	-0.8157	-1.1737	-1.7967	-1.0637
	A-F7 + A549 KO + M.smeg	-0.252	-0.218	-0.205	-0.896	-0.834	-0.856	-0.9453	-1.2483	-0.6383
	A-F7 + A549 WT	-0.259	-0.314	-0.52	6.65467	6.8237	6.5317	10.3743	11.2043	10.0843
	A-F7 + A549 WT + M.smeg	115.369	114.68	115.22	153.406	148.797	144.244	131.214	130.94	129.287
	Alone values (subtracted)
	A-F7 alone	3.182	3.001	3.177	2.622	3.331	3.781	5.333	6.311	6.596
	TCR stimulation (not plotted)
	A-F7 + CD3/CD28 Dynabeads	90.6	108.016	113.301	167.827	130.053	115.909	100.278	99.22	104.191
					UT NO CD8 1	UT NO CD8 2	UT NO CD8 3	UT CD8 AA 1	UT CD8 AA 2	UT CD8 AA 3	UT CD8 AB 1	UT CD8 AB 2	UT CD8 AB 3	AF7 NO CD8 1	AF7 NO CD8 2	AF7 NO CD8 3	AF7 CD8 AA 1	AF7 CD8 AA 2	AF8 CD8 AA 3	AF7 CD8 AB 1	AF7 CD8 AB 2	AF7 CD8 AB3
				ALONE	609	574	515	809	804	758	1263	1649	1470	3182	3001	3177	2622	3331	3781	5333	6311	6596
				PMA	197791	188529	175150	146920	134289	141331	122987	129854	124367	173130	170895	165287	179331	169843	169015	159268	162534	158110
				BEADS	895	813	784	1475	1417	2081	1869	3479	3652	93720	111136	116421	171072	133298	119154	106358	105300	110271
				A549 WT	1271	1305	1282	1943	1951	1914	3068	3181	3298	3581	3526	3320	11045	11214	10922	18176	19006	17886
				A549 WT + SMEG	1233	1230	1229	1797	1895	1898	3092	3186	3404	119154	118465	119005	157724	153115	148562	139061	138787	137134
				A549 MR1 KO	1168	1222	1229	1811	1816	1852	2983	2973	3135	3658	3819	3578	3359	3483	3465	6476	5853	6586
				A549 MR1 KO + SMEG	1244	1315	1284	1805	1749	1542	2846	2735	3113	3583	3617	3630	3257	3319	3297	6572	6269	6879
					566			790.333			1460.67			3120			3244.67			6080
					187157	186591		140847	140056		125736	124275		170010	167775	162167	176086	166598	165770	153188	156454	152030
					830.667	264.667		1657.67	867.337		3000	1539.33		90600	108016	113301	167827	130053	115909	100278	99220	104191
					1286	720		1936	1145.67		3182.33	1721.66		461	406	200	7800.33	7969.33	7677.33	12096	12926	11806
					1230.67	664.667		1863.33	1073		3227.33	1766.66		116034	115345	115885	154479	149870	145317	132981	132707	131054
					1206.33	640.333		1826.33	1036		3030.33	1569.66		538	699	458	114.33	238.33	220.33	396	-227	506
					1281	715		1698.67	908.337		2898	1437.33		463	497	510	12.33	74.33	52.33	492	189	799
														-259	-314	-520	6654.66	6823.66	6531.66	10374.3	11204.3	10084.3
														115369	114680	115220	153406	148797	144244	131214	130940	129287
														-102.333	58.6667	-182.333	-921.673	-797.673	-815.673	-1173.66	-1796.66	-1063.66
														-252	-218	-205	-896.007	-834.007	-856.007	-945.33	-1248.33	-638.33

## Sheet: Figure 2G
	Cancer cells	Untransduced			MC.27.759S			Assay 1
	FM74	0.797	1.889	2.844	55.677	55.766	57.182
	K-562	5.152	5.661	9.318	45.615	43.309	44.227
	FM72	0.7	1.381	2.145	20.945	19.021	21.431
	ACHN	1.341	2.014	3.814	12.603	14.631	16.769
	SiHa	0.83	1.901	3.485	8.984	10.917	12.666
	Alone (subtracted)	2.419	2.584	2.747	9.526	9.151	9.181
	PMA or CD3/CD28 (not displayed)	394.42	393.6	375.185	500.276	430.397	400.806
	CD69 MFI (x103)
	Cancer or healthy cells	Untransduced			MC.27.759S			Assay 2
	MEL624	-1.467	-1.965	-1.872	11.698	13.364	15.159
	MIA PaCa-2	-0.944	0.035	1.744	7.411	8.467	12.235
	FM86	-2.253	-2.398	-1.865	5.693	8.333	9.768
	MEL526	0.189	-0.173	-0.135	7.673	10.439	5.434
	Monocyte 1	-0.949	1.112	X	-3.599	-1.358	X
	Monocyte 2	-4.586	-5.409	X	-3.383	-2.881	X
	Monocyte 3	-3.167	-3.223	-2.398	0.149	-6.284	-3.473
	B-cell 1	-2.709	-2.112	-2.296	-2.199	-1.942	-1.032
	B-cell 2	-4.228	-3.111	-1.384	-2.484	-1.433	-1.201
	B-cell 3	-2.114	-1.26	-2.465	-3.537	-4.523	-6.287
	Alone (subtracted)	20.715	20.296	19.608	35.478	36.368	36.269
	PMA or CD3/CD28 (not displayed)	507.016	496.573	489.506	417.74	329.991	325.475
	X = not enough healthy cells available

## Sheet: Figure 2H
	Cancer or healthy cells	Untransduced			MC.27.759S
	FM72 melanoma	2.054	0.507	0.482	25.557	28.997	25.314
	Resting B-cells	2.697	1.666	1.487	1.607	-0.309	2.964
	Activated B-cells	2.63	1.205	1.419	2.159	0.065	2.417
	Alone (subtracted)	2.021	2.485	2.947	3.111	3.555	4.218
	PMA or CD3/CD28 (not displayed)	150.179	144.225	137.373	215.721	157.571	182.261
	Healthy cells	Untransduced			JMA
	Resting B-cells	2.697	1.666	1.487	162.094	161.599	159.677
	Activated B-cells	2.63	1.205	1.419	252.741	247.987	222.559
	Alone (subtracted)	2.021	2.485	2.947	1.97	2.335	3.296
	PMA or CD3/CD28 (not displayed)	150.179	144.225	137.373	215.727	170.07	197.613
	CD69 MFI (x103)

## Sheet: Figure 3A
	Donor	CD8 alpha/beta	CD8 alpha/alpha	Double positive	Double negative
	1	75.9	20.18	0	3.92
	2	100	0	0	0
	3	100	0	0	0
	4	79.62	5.78	14.6	0
	5	0	0	100	0
	ME216	100	0	0	0
	% Co-receptor +

## Sheet: Figure 3B
	T-cell lines						Clones		Controls
	1	2	3	4	5	ME216	MC.7.G5	MC.27.759S	MAIT line	CD8 line
	6.12898	0.922078	1.05	4.74032	4.5101	0.968907	1.88725	11.514	24.2698	1.01046
	Stainng index

## Sheet: Figure 4B
	CDR3 amino acid length	VDJdb	TRAJ42	non-TRAJ42
	8	0	0	0.176991
	9	0	0	0.707965
	10	7.7	0	2.83186
	11	7.7	0	8.49558
	12	30.8	0	15.2212
	13	15.4	0	19.823
	14	7.7	0	20.177
	15	7.7	0	17.3451
	16	0	11.1	8.84956
	17	7.7	88.89	4.60177
	18	0	0	1.76991
		%

[truncated: 23 more sheets: Figure 5B, Figure 5C, Figure 5D, Figure 5E, Sheet1, Figure 5F, Figure 5G, Figure 6A, Figure 6B, Figure 6C, Figure 6D, Figure 7A, Figure 7B, Figure 7D, Figure 7E, Figure 7F, Figure 7G, S. Figure 3, S. Figure 5A, S. Figure 5C …]
